# Supplementary material for: Sexual Dimorphism in Interstitial Lung Disease
Source: Biomedicines. 2022 Nov 24;10(12):3030. doi: 10.3390/biomedicines10123030 (PMC9775147; doi:10.3390/biomedicines10123030)
Supplement: Supplementary file 1 [file biomedicines-10-03030-s001.zip]

Archive with 1 entries (1 files):
- biomedicines-2014906-supplementary.pdf
